# Supplementary material for: Light-Dependent Expression and Promoter Methylation of the Genes Encoding Succinate Dehydrogenase, Fumarase, and NAD-Malate Dehydrogenase in Maize (Zea mays L.) Leaves
Source: Int J Mol Sci. 2023 Jun 16;24(12):10211. doi: 10.3390/ijms241210211 (PMC10299040; doi:10.3390/ijms241210211)
Supplement: Supplementary file 1 [file ijms-24-10211-s001.zip]

Archive with 1 entries (1 files):
- ijms-2428425-supplementary.pdf
